# Supplementary material for: Calcium signaling is required for anterior patterning in the mouse embryo
Source: PLoS Biol. 2025 Oct 6;23(10):e3003430. doi: 10.1371/journal.pbio.3003430 (PMC12548847; doi:10.1371/journal.pbio.3003430)
Supplement: S1 Table — Table detailing live imaging experiments of the calcium reporter mouse line GCaMP6f from E0.5-E5.5. The table details microscope imaging parameters, number of embryos imaged, the incidence of calcium transients, and reference to supporting movies. Data from these experiments are presented in Figs 1–4, as referenced in the text. (XLSX) [file pbio.3003430.s006.xlsx]

## Sheet: Table S1
Table S1
Embryonic Stage	Mouse line	Microscope	Objective	Imaging Paramters (interval/duration)	Embryos Imaged	Calcium transients	Supplemental Movie
0.5	GCaMP6f:CD1	ZEISS LSM 880 Confocal	40x/1.2 NA	At 20 minute intervals a short-time lapse of: 10-second interval for 5 mins	5	-	Movie S1
1.5	GCaMP6f:mTmG	ZEISS LSM 880 Confocal	40x/1.2 NA	At 20 minute intervals a short-time lapse of: 10-second interval for 5 mins (13 hours)	8	-	Movie S2
1.5	GCaMP6f:mTmG	ZEISS LSM 880 Confocal	40x/1.2 NA	Z-stack fly through	3	-	Movie S3
1.5	GCaMP6f:mTmG	ZEISS LSM 880 Confocal	40x/1.2 NA	5 -second interval for 10 minutes	13	-	Movie S4
2.5	GCaMP6f:mTmG	ZEISS LSM 880 Confocal	40x/1.2 NA	5 -second interval for 10 minutes	7	-	Movie S5
3	GCaMP6f:mTmG	ZEISS LSM 880 Confocal	40x/1.2 NA	single-zsection 5s/10min	7	-	Movie S6
3	GCaMP6f:mTmG	ZEISS LSM 880 Confocal	40x/1.2 NA	single-zsection 5s/10min	7	1/7 - 3 oscilating cell	Movie S6
4.5	GCaMP6f:mTmG	ZEISS LSM 880 Confocal	40x/1.2 NA	single-zsection 5s/10min	2	-	Supp Movie 9
4.5	GCaMP6f:mTmG	ZEISS LSM 880 Confocal	40x/1.2 NA	single-zsection 5s/30min	3	-	-
5.5	GCaMP6f:mTmG	ZEISS LSM 880 Confocal	40x/1.2 NA	single-zsection 5s/10min	14	multiple transients across embryo	Supp Movie 10
5.5	GCaMP6f:mTmG	ZEISS Z.1. Lightsheet	63x/1.2N.A	z-stack volume 10s/6 mins	3	multiple transients across embryo	Supp Movie 11
5.5	GCaMP6f:mTmG	ZEISS Lattice Lightsheet	48x/1.0	z-stack volume 20sec/20 minutes	10	multiple transients across embryo	Supp Movie 12
5.5	GCaMP6f:mTmG	ZEISS Lattice Lightsheet	48x/1.0	z-stack volume 5sec/20 minutes	3	multiple transients across embryo	Supp Movie 13
5.5	GCaMP6f:mTmG	ZEISS Lattice Lightsheet	48x/1.0	z-stack volume 2sec/20 minutes	3	multiple transients across embryo	-
5.5	GCaMP6f:mTmG	ZEISS Lattice Lightsheet	48x/1.0	z-stack volume 20 seconds/5 hours	3	multiple transients across embryo	Supp Movie 14
5.5	Hex-GFP:mTmG	ZEISS Lattice Lightsheet	48x/1.0	z-stackvolume 5mins/6hours	0.1 % DMSO=17, 10uM Thaps N=26	n/a	Supp Movie 15
