# Supplementary material for: Calcium signaling is required for anterior patterning in the mouse embryo
Source: PLoS Biol. 2025 Oct 6;23(10):e3003430. doi: 10.1371/journal.pbio.3003430 (PMC12548847; doi:10.1371/journal.pbio.3003430)
Supplement: S1 Data — Tables detailing the analysis of cytoplasmic calcium transients in N = 14 E5.5 GCaMP6f embryos imaged at a mid-sagittal optical plane every 10 s for 10 min. Calcium transients were analyzed by tissue; epiblast, extraembryonic ectoderm (EXE), visceral endoderm overlying the epiblast (emVE), and visceral endoderm overlying the EXE (exVE). (XLSX) [file pbio.3003430.s007.xlsx]

## Sheet: E5.5 tissue analysis Fig 2E,F
E5.5 Embryo ID	Tissue	Cells >1 transient in 10 mins (%)	Transients per cell in 10 mins
#1	Epiblast	42.8572	1
#2	Epiblast	3.57144	0
#3	Epiblast	0	0
#4	Epiblast	11.1111	0
#5	Epiblast	5.55557	1
#6	Epiblast	8.33334	1
#7	Epiblast	2.94117	0
#8	Epiblast	0	0
#9	Epiblast	5.26315	0
#10	Epiblast	10	0
#11	Epiblast	15	2
#12	Epiblast	9.0909	0
#13	Epiblast	0	0
#14	Epiblast	0	0
	Mean	8.12313	0.357143
#1	ExE	42.4243	12
#2	ExE	41.1765	11
#3	ExE	17.8571	5
#4	ExE	27.2727	5
#5	ExE	26.923	7
#6	ExE	3.84614	0
#7	ExE	84	20
#8	ExE	41.1764	8
#9	ExE	36.6666	5
#10	ExE	11.1111	3
#11	ExE	68	7
#12	ExE	17.8572	2
#13	ExE	34.2857	11
#14	ExE	57.8948	29
	Mean	36.4637	8.92857
#1	emVE	100	13
#2	emVE	93.7497	14
#3	emVE	23.0769	1
#4	emVE	15.3846	2
#5	emVE	38.4616	5
#6	emVE	33.3333	2
#7	emVE	6.66666	1
#8	emVE	15	1
#9	emVE	0	0
#10	emVE	18.75	1
#11	emVE	60	8
#12	emVE	91.6666	11
#13	emVE	68.7498	10
#14	emVE	17.6471	2
	Mean	41.6062	5.07143
#1	exVE	91.6667	10
#2	exVE	92.8569	13
#3	exVE	28.5715	2
#4	exVE	42.8572	3
#5	exVE	58.3332	6
#6	exVE	69.2308	8
#7	exVE	50	5
#8	exVE	66.6667	10
#9	exVE	0	0
#10	exVE	0	0
#11	exVE	99.9999	8
#12	exVE	79.9999	11
#13	exVE	52.9412	7
#14	exVE	39.9999	4
	Mean	55.2231	6.21429

## Sheet: E5.5 tissue analysis Fig 2G
Tissue	Oscilation period (mins)
Epiblast	4
Epiblast	0.666667
Epiblast	0.416667
Epiblast	2.41667
Epiblast	2.04167
Median	1.90833
ExE	2.55556
ExE	2.55556
ExE	2.44444
ExE	2.5
ExE	2.5
ExE	2.5
ExE	2.47222
ExE	2.125
ExE	2.25
ExE	3.79167
ExE	3.04167
ExE	4.625
ExE	3
ExE	2.79167
ExE	3.11111
ExE	4.83333
ExE	2.33333
ExE	4.25
ExE	3.54167
ExE	2.20833
ExE	2.36111
ExE	2.30556
ExE	2.5
ExE	2.47222
ExE	3.75
ExE	2.5
ExE	2.5
ExE	7.33333
ExE	9.16667
ExE	3.75
ExE	2.52778
ExE	2.45833
ExE	6.58333
ExE	3.08333
ExE	6.5
ExE	2.83333
ExE	2.75
ExE	2.91667
ExE	3.25
ExE	2
ExE	8.25
ExE	2.97222
ExE	1.76667
ExE	3.83333
ExE	3.08333
ExE	2.13889
ExE	2.16667
ExE	1.54167
ExE	4.16667
ExE	2.20833
ExE	1.6
ExE	4.16667
ExE	3.33333
ExE	2.125
ExE	3.08333
ExE	3.08333
ExE	5.16667
ExE	5.58333
ExE	2.58333
ExE	5.5
ExE	2.79167
ExE	2.70833
ExE	2.79167
ExE	1.83333
ExE	1.91667
ExE	2.66667
ExE	3.5
ExE	3.91667
ExE	2.11111
ExE	2.25
ExE	2.1875
ExE	3.08333
ExE	2.33333
ExE	2.33333
ExE	2.20833
ExE	2.20833
ExE	2.27778
ExE	2.27778
ExE	2.27778
ExE	2.11111
ExE	2.1875
ExE	2.11111
ExE	2.10417
ExE	2.19444
ExE	2.22917
ExE	2.20833
ExE	2.22917
ExE	2.25
ExE	2.22917
ExE	2.20833
ExE	2.25
ExE	2.22917
ExE	2.97222
ExE	2.97222
ExE	2.22917
ExE	2.20833
ExE	0.666667
ExE	2.69444
ExE	2.66667
ExE	2.66667
ExE	2.58333
ExE	2.70833
ExE	6.25
ExE	2.66667
ExE	2.69444
ExE	2.69444
ExE	2.19444
ExE	2.69444
ExE	1.9
ExE	2.25
ExE	2.41667
ExE	1.8
ExE	2.27083
ExE	5.58333
ExE	4.58333
ExE	1.83333
ExE	3.08333
ExE	1.7
ExE	2.91667
ExE	2.80556
ExE	2.72222
ExE	2.91667
ExE	3
ExE	2.875
ExE	9.16667
Mean	2.99941
emVE	1.6875
emVE	2
emVE	2
emVE	2.20833
emVE	2.25
emVE	2.29167
emVE	2.33333
emVE	3.25
emVE	2.11111
emVE	1.875
emVE	2.52778
emVE	2.52778
emVE	1.17857
emVE	1.33333
emVE	2.41667
emVE	2.80556
emVE	2
emVE	6.33333
emVE	1.41667
emVE	5.16667
emVE	2.36111
emVE	2.63889
emVE	2.58333
emVE	3.11111
emVE	3.125
emVE	4.83333
emVE	3.45833
emVE	1.79167
emVE	3.33333
emVE	1.53333
emVE	1.55
emVE	2.38889
emVE	4.91667
emVE	1.94444
emVE	2.91667
emVE	2.95833
emVE	2.125
emVE	2.47222
emVE	2.875
emVE	2.08333
emVE	3.33333
emVE	2.14583
emVE	1.31944
emVE	4.5
emVE	3.625
emVE	2.375
emVE	2.13889
emVE	2.16667
emVE	2.45833
emVE	2.86111
emVE	2.61111
emVE	1.64583
emVE	1.7
emVE	2.10417
emVE	1.75
emVE	1.83333
emVE	1.83333
emVE	1.91667
emVE	1.65
emVE	2.83333
emVE	1.52083
emVE	1.52083
emVE	2.25
emVE	2.70833
emVE	2.16667
emVE	4.16667
emVE	2.27083
emVE	2.0625
emVE	2.04167
emVE	2.66667
emVE	2
Mean	2.4914
exVE	2.61111
exVE	1.09723
exVE	1.91667
exVE	1.91667
exVE	1.95833
exVE	1.77083
exVE	1.75
exVE	1.68333
exVE	1.7
exVE	2.125
exVE	2.04167
exVE	1.97917
exVE	1.6875
exVE	4.20833
exVE	4
exVE	2.72222
exVE	2
exVE	3.25
exVE	2.61111
exVE	2.55556
exVE	2.08333
exVE	2.69444
exVE	6.25
exVE	5.33333
exVE	2.25
exVE	3.66667
exVE	3.625
exVE	2.5
exVE	2.25
exVE	3.125
exVE	1.76667
exVE	2.41667
exVE	1.83333
exVE	2.5
exVE	2.125
exVE	2.14583
exVE	1.41667
exVE	4
exVE	1.65
exVE	3.08333
exVE	2.38889
exVE	1.97222
exVE	0.5
exVE	2.70833
exVE	1.91667
exVE	2.70833
exVE	2.52778
exVE	1.78333
exVE	2
exVE	2
exVE	1.8125
exVE	2
exVE	2.70833
exVE	3.83333
exVE	4
exVE	5.91667
exVE	1.375
exVE	3.08333
exVE	3.41667
exVE	1.8125
exVE	2.36111
exVE	8.91667
exVE	2.27778
exVE	1.79167
exVE	1.9375
exVE	2.83333
exVE	2.69444
exVE	4
exVE	2.25
exVE	1.35
exVE	2.1875
exVE	2.97222
exVE	1.97222
exVE	2.02778
exVE	2.94444
exVE	1.66667
exVE	4.58333
exVE	1.53333
exVE	6
exVE	1.9375
exVE	3.45833
exVE	1.9
exVE	1.9375
exVE	1.54167
exVE	4
exVE	2.125
exVE	3.83333
Mean	2.64135

## Sheet: E5.5 tissue analysis Fig 2H
Tissue	GCaMP6f spiking intensity (AU)
Epiblast	3.27682
Epiblast	5.11057
Epiblast	5.46905
Epiblast	8.07456
Epiblast	4.03756
Epiblast	3.66397
Epiblast	1.64509
Epiblast	5.841
Epiblast	7.94775
Epiblast	6.1817
Epiblast	5.52472
Epiblast	4.25709
Epiblast	5.1753
Epiblast	32.1123
Epiblast	75.0173
Epiblast	69.4913
Epiblast	91.4004
Epiblast	107.8
Epiblast	81.4156
Epiblast	58.9735
Epiblast	90.4929
Epiblast	80.8406
Epiblast	106.429
Epiblast	43.7305
Epiblast	15.5765
Epiblast	3.51256
Epiblast	4.81041
Epiblast	4.19717
Mean	33.2859
ExE	18.2043
ExE	6.8628
ExE	6.25775
ExE	19.2843
ExE	22.0907
ExE	4.42655
ExE	24.8082
ExE	5.62797
ExE	3.20804
ExE	2.49003
ExE	3.79168
ExE	2.64036
ExE	2.9756
ExE	5.88255
ExE	5.55924
ExE	6.72618
ExE	21.9421
ExE	6.71498
ExE	10.8411
ExE	25.9638
ExE	8.12972
ExE	4.40581
ExE	17.2229
ExE	27.9923
ExE	28.6881
ExE	21.8746
ExE	18.1959
ExE	13.1319
ExE	7.44127
ExE	14.1023
ExE	13.2561
ExE	5.33925
ExE	5.93506
ExE	3.09189
ExE	5.90437
ExE	7.24169
ExE	8.35131
ExE	3.33454
ExE	4.22736
ExE	4.73707
ExE	5.73051
ExE	7.55308
ExE	5.61357
ExE	8.8645
ExE	4.49176
ExE	4.66952
ExE	4.40138
ExE	2.94112
ExE	8.0006
ExE	5.24969
ExE	2.97714
ExE	2.78397
ExE	9.45273
ExE	2.2493
ExE	10.1823
ExE	9.43606
ExE	6.59625
ExE	14.4532
ExE	9.46382
ExE	11.8583
ExE	4.30258
ExE	7.91736
ExE	9.08
ExE	3.32895
ExE	7.83512
ExE	8.94517
ExE	7.99527
ExE	3.06864
ExE	2.77354
ExE	8.83779
ExE	7.57631
ExE	7.09461
ExE	35.721
ExE	14.3901
ExE	14.824
ExE	12.9849
ExE	2.98831
ExE	17.4259
ExE	3.3419
ExE	13.534
ExE	4.71685
ExE	9.46021
ExE	8.07732
ExE	13.6152
ExE	3.19042
ExE	3.82446
ExE	4.62142
ExE	2.07385
ExE	6.5408
ExE	15.7719
ExE	8.85258
ExE	10.9268
ExE	8.19984
ExE	7.2991
ExE	4.18877
ExE	7.06822
ExE	3.03629
ExE	9.66849
ExE	2.25471
ExE	4.55255
ExE	7.67043
ExE	2.15515
ExE	6.79879
ExE	13.402
ExE	17.0601
ExE	23.7232
ExE	2.73111
ExE	4.43395
ExE	10.5305
ExE	3.29378
ExE	11.1305
ExE	2.84368
ExE	10.0091
ExE	8.0369
ExE	3.81904
ExE	4.89423
ExE	6.85634
ExE	2.72628
ExE	13.6292
ExE	18.2877
ExE	7.77628
ExE	5.30182
ExE	12.0169
ExE	6.55164
ExE	4.40476
ExE	7.95481
ExE	4.23076
ExE	4.99575
ExE	3.42928
ExE	7.72586
ExE	2.23787
ExE	11.0324
ExE	14.3298
ExE	6.37893
ExE	28.3819
ExE	13.3937
ExE	8.46262
ExE	5.62415
ExE	7.85564
ExE	3.0165
ExE	12.5699
ExE	11.6357
ExE	3.27602
ExE	11.4584
ExE	10.0062
ExE	5.43708
ExE	3.37672
ExE	5.50183
ExE	5.84008
ExE	5.62585
ExE	8.29757
ExE	3.42111
ExE	2.98381
ExE	3.52206
ExE	2.99636
ExE	4.38026
ExE	3.42574
ExE	10.5182
ExE	13.0852
ExE	2.91986
ExE	3.71448
ExE	4.55676
ExE	2.42311
Mean	8.45326
emVE	14.7524
emVE	12.3396
emVE	13.0446
emVE	18.4118
emVE	8.34816
emVE	22.7692
emVE	18.3225
emVE	6.08489
emVE	22.8577
emVE	15.2724
emVE	15.517
emVE	21.2616
emVE	21.1216
emVE	2.83101
emVE	4.3532
emVE	14.6363
emVE	21.4851
emVE	5.68464
emVE	28.6409
emVE	4.37762
emVE	3.21497
emVE	5.20218
emVE	4.62831
emVE	4.18856
emVE	3.269
emVE	3.96035
emVE	12.0029
emVE	13.2967
emVE	22.4675
emVE	24.4245
emVE	18.5706
emVE	4.88613
emVE	23.0088
emVE	17.4361
emVE	15.7033
emVE	15.665
emVE	21.8851
emVE	12.4386
emVE	14.9088
emVE	33.8892
emVE	3.075
emVE	20.149
emVE	39.6253
emVE	47.089
emVE	18.4593
emVE	29.2769
emVE	12.6819
emVE	4.59824
emVE	6.19557
emVE	8.69551
emVE	7.95158
emVE	6.41146
emVE	7.52879
emVE	6.11197
emVE	5.47592
emVE	11.3889
emVE	15.6345
emVE	7.29592
emVE	5.81367
emVE	2.45856
emVE	28.472
emVE	15.5148
emVE	10.2679
emVE	16.9154
emVE	9.74373
emVE	4.76045
emVE	22.3269
emVE	11.6718
emVE	14.2929
emVE	58.6916
emVE	18.9741
emVE	10.0935
emVE	13.0709
emVE	6.51425
emVE	3.84925
emVE	1.21116
emVE	5.88003
emVE	6.70942
emVE	10.6249
emVE	10.2038
emVE	6.68728
emVE	6.37515
emVE	3.57766
Mean	13.6085
exVE	11.8665
exVE	9.71576
exVE	11.6432
exVE	16.2584
exVE	21.0344
exVE	23.2566
exVE	27.4479
exVE	37.8117
exVE	43.158
exVE	13.4242
exVE	10.4671
exVE	15.2334
exVE	24.9915
exVE	34.4305
exVE	28.4581
exVE	21.4693
exVE	13.9586
exVE	33.708
exVE	21.2301
exVE	38.1671
exVE	25.1652
exVE	4.54953
exVE	3.60875
exVE	22.7633
exVE	4.53247
exVE	3.54571
exVE	3.99088
exVE	54.6623
exVE	2.73424
exVE	18.5262
exVE	4.42796
exVE	9.77028
exVE	18.036
exVE	10.7017
exVE	7.06223
exVE	15.1603
exVE	17.9897
exVE	11.8929
exVE	16.8745
exVE	10.0317
exVE	7.94897
exVE	14.3216
exVE	15.7798
exVE	7.62259
exVE	9.73699
exVE	10.5344
exVE	37.8548
exVE	17.1857
exVE	7.90076
exVE	10.8058
exVE	6.33721
exVE	9.95886
exVE	9.95886
exVE	32.8456
exVE	3.35474
exVE	20.6108
exVE	34.2232
exVE	36.4
exVE	4.21783
exVE	5.29544
exVE	3.19732
exVE	5.62532
exVE	4.80264
exVE	3.92019
exVE	3.36447
exVE	7.90439
exVE	5.59844
exVE	2.97728
exVE	9.12046
exVE	16.5106
exVE	4.12539
exVE	10.8931
exVE	5.08949
exVE	5.61679
exVE	8.13042
exVE	12.4736
exVE	24.1021
exVE	4.62502
exVE	12.9424
exVE	21.4235
exVE	8.56738
exVE	16.176
exVE	4.62493
exVE	6.57174
exVE	18.0386
exVE	6.57806
exVE	4.61332
exVE	10.4088
exVE	10.208
exVE	5.67153
exVE	10.8285
exVE	6.44223
exVE	20.2163
exVE	11.097
Mean	14.2461
