# Supplementary material for: Calcium signaling is required for anterior patterning in the mouse embryo
Source: PLoS Biol. 2025 Oct 6;23(10):e3003430. doi: 10.1371/journal.pbio.3003430 (PMC12548847; doi:10.1371/journal.pbio.3003430)
Supplement: S2 Data — Table detailing the analysis of cytoplasmic calcium transients in N = 14 E5.5 GCaMP6f embryos imaged at a mid-sagittal optical plane every 10 s for 10 min. Cells from all tissues were pooled together and analyzed based on their dynamics, using an unbiased clustering-based method, HDBSCAN (see Methods), identifying three clusters numbered cluster 1–3. Note that in the table, not all transients will have an oscillation period as it requires cells to have a second transient within the 10-min imaging period. These single transient events are therefore marked as N/A in the calcium oscillation period column. (XLSX) [file pbio.3003430.s008.xlsx]

## Sheet: E5.5 cluster analysis Fig 3E-G
Cell ID	Cluster	Transients per cell/10mins	Calcium oscilation period (mins)	Spike intensity (AU)
#1	1	1	NA	14.6363
#2	1	1	NA	21.4851
#3	1	1	NA	5.11057
#4	1	3	3.66667	54.6623
#5	1	3	4.625	6.72618
#6	1	3	2.79167	6.71498
#7	1	3	3.125	9.77028
#8	1	1	NA	9.45273
#9	1	1	NA	6.59625
#10	1	1	NA	14.4532
#11	1	1	NA	11.8583
#12	1	1	NA	23.0088
#13	1	3	4	10.0317
#14	1	3	2.70833	10.5344
#15	1	1	NA	8.94517
#16	1	1	NA	35.721
#17	1	2	3.33333	14.3901
#18	1	1	NA	17.4259
#19	1	1	NA	13.534
#20	1	1	NA	4.25709
#21	1	1	NA	9.46021
#22	1	1	NA	3.82446
#23	1	1	NA	8.69551
#24	1	3	2.375	5.47592
#25	1	1	NA	3.36447
#26	1	2	5.16667	4.62142
#27	1	2	2.83333	58.6916
#28	1	1	NA	32.1123
#29	1	1	NA	75.0173
#30	1	1	NA	69.4913
#31	1	1	NA	91.4004
#32	1	1	NA	107.8
#33	1	1	NA	81.4156
#34	1	1	NA	58.9735
#35	1	1	NA	90.4929
#36	1	1	NA	80.8406
#37	1	1	NA	106.429
#38	1	1	NA	43.7305
#39	1	1	NA	14.3298
#40	1	3	2.70833	6.51425
#41	1	2	6	18.0386
#42	1	1	NA	15.5765
#43	1	3	1.875	6.44223
	Mean	1.51163	3.47756	30.0477
#1	2	4	2.61111	11.8665
#2	2	7	0.916667	9.71576
#3	2	6	1.91667	11.6432
#4	2	5	1.91667	16.2584
#5	2	5	1.95833	21.0344
#6	2	5	1.6875	14.7524
#7	2	5	2	12.3396
#8	2	4	2	13.0446
#9	2	4	2.25	8.34816
#10	2	5	2.29167	22.7692
#11	2	5	2.33333	18.3225
#12	2	3	3.25	6.08489
#13	2	5	1.875	15.2724
#14	2	4	2.52778	15.517
#15	2	8	1.0119	21.1216
#16	2	1		2.83101
#17	2	5	1.77083	23.2566
#18	2	5	1.75	27.4479
#19	2	6	1.68333	37.8117
#20	2	6	1.7	43.158
#21	2	5	2.125	13.4242
#22	2	5	2.04167	10.4671
#23	2	5	1.97917	15.2334
#24	2	5	1.6875	24.9915
#25	2	4	2.5	4.42655
#26	2	3	2.125	5.62797
#27	2	1	NA	2.49003
#28	2	1	NA	3.79168
#29	2	3	3.79167	2.64036
#30	2	0	NA	NA
#31	2	0	NA	NA
#32	2	3	3.04167	5.88255
#33	2	0	NA	NA
#34	2	0	NA	NA
#35	2	1	NA	3.27682
#36	2	4	2.41667	5.68464
#37	2	4	2.80556	28.6409
#38	2	3	4.20833	34.4305
#39	2	3	4	28.4581
#40	2	4	2.72222	21.4693
#41	2	4	2	13.9586
#42	2	2	3.25	33.708
#43	2	4	2.61111	21.2301
#44	2	4	2.08333	25.1652
#45	2	1	NA	4.54953
#46	2	0	NA	NA
#47	2	2	4	5.46905
#48	2	0	NA	NA
#49	2	1	NA	5.55924
#50	2	0	NA	NA
#51	2	0	NA	NA
#52	2	2	2	4.37762
#53	2	0	NA	NA
#54	2	0	NA	NA
#55	2	0	NA	NA
#56	2	1	NA	3.60875
#57	2	4	2.69444	22.7633
#58	2	0	NA	NA
#59	2	2	5.33333	3.54571
#60	2	2	2.25	3.99088
#61	2	0	NA	NA
#62	2	0	NA	NA
#63	2	3	3	21.9421
#64	2	0	NA	NA
#65	2	3	4.83333	25.9638
#66	2	0	NA	NA
#67	2	3	2.33333	8.12972
#68	2	2	4.25	4.40581
#69	2	3	3.54167	17.2229
#70	2	5	2.20833	27.9923
#71	2	4	2.30556	21.8746
#72	2	3	3.75	7.44127
#73	2	2	7.33333	5.33925
#74	2	2	9.16667	5.93506
#75	2	1	NA	3.09189
#76	2	1	NA	3.21497
#77	2	0	NA	NA
#78	2	0	NA	NA
#79	2	0	NA	NA
#80	2	1	NA	5.20218
#81	2	0	NA	NA
#82	2	2	6.33333	4.62831
#83	2	0		NA
#84	2	4	2.5	18.5262
#85	2	3	2.25	4.42796
#86	2	0	NA	NA
#87	2	0	NA	NA
#88	2	0	NA	NA
#89	2	6	1.76667	18.036
#90	2	4	2.41667	10.7017
#91	2	5	1.83333	7.06223
#92	2	4	2.5	15.1603
#93	2	5	2.14583	11.8929
#94	2	0	NA	NA
#95	2	1	NA	8.35131
#96	2	1	NA	3.33454
#97	2	1	NA	4.22736
#98	2	3	2.45833	4.73707
#99	2	0	NA	NA
#100	2	0	NA	NA
#101	2	2	6.58333	5.73051
#102	2	2	3.08333	7.55308
#103	2	0	NA	NA
#104	2	2	6.5	5.61357
#105	2	2	-2.83333	8.8645
#106	2	1	NA	4.49176
#107	2	2	2.75	4.66952
#108	2	0	NA	NA
#109	2	0	NA	NA
#110	2	0	NA	NA
#111	2	0	NA	NA
#112	2	2	3.25	2.94112
#113	2	0	NA	NA
#114	2	0	NA	NA
#115	2	1	NA	5.24969
#116	2	0	NA	NA
#117	2	0	NA	NA
#118	2	0	NA	NA
#119	2	0	NA
#120	2	1	NA	4.03756
#121	2	0	NA	NA
#122	2	4	2	2.97714
#123	2	0	NA	NA
#124	2	1	NA	2.78397
#125	2	2	8.25	2.2493
#126	2	4	2.97222	10.1823
#127	2	6	0.666667	9.43606
#128	2	3	3.83333	9.46382
#129	2	0	NA	NA
#130	2	0	NA	NA
#131	2	1	NA	4.30258
#132	2	0	NA	NA
#133	2	0	NA	NA
#134	2	1	NA	3.269
#135	2	0	NA	NA
#136	2	0	NA	NA
#137	2	0	NA	NA
#138	2	0	NA	NA
#139	2	0	NA	NA
#140	2	0	NA	NA
#141	2	0	NA	NA
#142	2	1	NA	3.66397
#143	2	0	NA	NA
#144	2	0	NA	NA
#145	2	0	NA	NA
#146	2	0	NA	NA
#147	2	0	NA	NA
#148	2	0	NA	NA
#149	2	0	NA	NA
#150	2	0	NA	NA
#151	2	3	3.08333	7.91736
#152	2	0	NA	NA
#153	2	0	NA	NA
#154	2	0	NA	NA
#155	2	0	NA	NA
#156	2	2	2.16667	3.32895
#157	2	0	NA	NA
#158	2	2	5.16667	12.0029
#159	2	0	NA	NA
#160	2	4	0.583333	13.2967
#161	2	4	2.63889	22.4675
#162	2	4	2.58333	24.4245
#163	2	4	3.11111	18.5706
#164	2	3	3.125	4.88613
#165	2	0	NA	NA
#166	2	0	NA	NA
#167	2	2	4.83333	17.4361
#168	2	3	3.45833	15.7033
#169	2	7	1.41667	16.8745
#170	2	6	1.65	7.94897
#171	2	4	3.08333	14.3216
#172	2	4	2.38889	15.7798
#173	2	4	1.13889	7.62259
#174	2	2	0.5	9.73699
#175	2	0	NA	NA
#176	2	1	NA	5.841
#177	2	2	0.666667	7.94775
#178	2	0	NA	NA
#179	2	2	0.416667	6.1817
#180	2	5	1.54167	7.83512
#181	2	2	4.16667	7.99527
#182	2	1	NA	3.06864
#183	2	1	NA	2.77354
#184	2	3	2.20833	8.83779
#185	2	6	1.6	7.57631
#186	2	0	NA	NA
#187	2	2	4.16667	7.09461
#188	2	0	NA	NA
#189	2	0	NA	NA
#190	2	3	2.125	14.824
#191	2	1	NA	12.9849
#192	2	1	NA	2.98831
#193	2	1	NA	3.3419
#194	2	0	NA	NA
#195	2	1	NA	4.71685
#196	2	5	1.79167	15.665
#197	2	3	3.33333	21.8851
#198	2	6	1.53333	12.4386
#199	2	6	1.55	14.9088
#200	2	4	2.38889	33.8892
#201	2	2	4.91667	3.075
#202	2	4	0.583333	20.149
#203	2	3	2.91667	39.6253
#204	2	3	2.95833	47.089
#205	2	5	2.125	18.4593
#206	2	0	NA	NA
#207	2	4	2.47222	29.2769
#208	2	5	1.91667	37.8548
#209	2	3	2.70833	17.1857
#210	2	4	2.52778	7.90076
#211	2	6	1.78333	10.8058
#212	2	0	NA	NA
#213	2	1	NA	6.33721
#214	2	5	2	9.95886
#215	2	5	2	9.95886
#216	2	5	1.8125	32.8456
#217	2	2	2	3.35474
#218	2	0	NA	NA
#219	2	3	2.70833	20.6108
#220	2	2	3.83333	34.2232
#221	2	2	4	36.4
#222	2	0	NA	NA
#223	2	0	NA	NA
#224	2	0	NA	NA
#225	2	0	NA	NA
#226	2	0	NA	NA
#227	2	0	NA	NA
#228	2	1	NA	5.52472
#229	2	0	NA	NA
#230	2	0	NA	NA
#231	2	0	NA	NA
#232	2	3	3.08333	8.07732
#233	2	3	3.08333	13.6152
#234	2	0	NA	NA
#235	2	0	NA	NA
#236	2	0	NA	NA
#237	2	0	NA	NA
#238	2	1	NA	3.19042
#239	2	0	NA	NA
#240	2	0	NA	NA
#241	2	3	2.08333	4.59824
#242	2	3	3.33333	6.19557
#243	2	5	2.14583	7.95158
#244	2	7	0.833333	6.41146
#245	2	2	4.5	7.52879
#246	2	3	3.625	6.11197
#247	2	4	2.13889	11.3889
#248	2	4	2.16667	15.6345
#249	2	0	NA
#250	2	2	5.91667	4.21783
#251	2	7	1.375	5.29544
#252	2	2	3.08333	3.19732
#253	2	2	3.41667	5.62532
#254	2	1	NA	4.80264
#255	2	5	1.8125	3.92019
#256	2	4	2.36111	7.90439
#257	2	2	8.91667	5.59844
#258	2	0	NA	NA
#259	2	2	5.58333	2.07385
#260	2	2	2.58333	6.5408
#261	2	0	NA	NA
#262	2	2	5.5	15.7719
#263	2	3	2.79167	8.85258
#264	2	3	2.79167	8.19984
#265	2	4	1.83333	7.2991
#266	2	2	1.91667	4.18877
#267	2	3	2.66667	7.06822
#268	2	0	NA	NA
#269	2	3	3.5	9.66849
#270	2	0	NA	NA
#271	2	0	NA	NA
#272	2	3	2.45833	7.29592
#273	2	4	2.86111	5.81367
#274	2	1	NA	2.45856
#275	2	4	2.27778	2.97728
#276	2	5	1.79167	9.12046
#277	2	0	NA	NA
#278	2	5	1.9375	16.5106
#279	2	0	NA	NA
#280	2	4	2.83333	4.12539
#281	2	0	NA
#282	2	1	NA	2.25471
#283	2	2	3.91667	4.55255
#284	2	0	NA	NA
#285	2	0	NA	NA
#286	2	4	2.11111	7.67043
#287	2	1	NA	2.15515
#288	2	0	NA	NA
#289	2	5	2.33333	23.7232
#290	2	0	NA	NA
#291	2	4	2.27778	3.29378
#292	2	4	2.27778	11.1305
#293	2	4	2.27778	2.84368
#294	2	0	NA	NA
#295	2	4	2.11111	10.0091
#296	2	1	NA	2.72628
#297	2	0	NA	NA
#298	2	0	NA	NA
#299	2	5	2.22917	3.42928
#300	2	1	NA	2.23787
#301	2	0	NA	NA
#302	2	0	NA	NA
#303	2	4	2.61111	28.472
#304	2	5	0.604167	15.5148
#305	2	6	0.733333	10.2679
#306	2	5	1.75	9.74373
#307	2	3	1.83333	4.76045
#308	2	4	1.22222	22.3269
#309	2	5	1.91667	11.6718
#310	2	6	1.65	14.2929
#311	2	5	1.52083	18.9741
#312	2	5	1.52083	10.0935
#313	2	4	0.722222	13.0709
#314	2	4	2.69444	10.8931
#315	2	3	0.833333	5.08949
#316	2	2	2.25	5.61679
#317	2	1	NA	8.13042
#318	2	6	1.35	12.4736
#319	2	5	2.1875	24.1021
#320	2	4	2.97222	4.62502
#321	2	4	1.97222	12.9424
#322	2	4	2.02778	21.4235
#323	2	4	2.94444	8.56738
#324	2	4	1.66667	16.176
#325	2	2	0.666667	11.0324
#326	2	0	NA	NA
#327	2	0	NA	NA
#328	2	2	2.41667	5.1753
#329	2	0	NA	NA
#330	2	4	2.69444	6.37893
#331	2	1	NA	8.46262
#332	2	3	2.58333	5.62415
#333	2	3	1.25	7.85564
#334	2	2	6.25	3.0165
#335	2	4	2.69444	11.6357
#336	2	4	2.69444	3.27602
#337	2	0	NA	NA
#338	2	4	2.69444	10.0062
#339	2	0	NA	NA
#340	2	1	NA	3.84925
#341	2	0	NA	NA
#342	2	2	4.58333	4.62493
#343	2	6	1.53333	6.57174
#344	2	6	1.9	5.43708
#345	2	5	2.25	3.37672
#346	2	0	NA	NA
#347	2	3	2.41667	5.50183
#348	2	6	1.8	5.84008
#349	2	5	2.27083	5.62585
#350	2	0	NA	NA
#351	2	2	2.16667	5.88003
#352	2	0	NA	NA
#353	2	3	4.16667	6.70942
#354	2	0	NA	NA
#355	2	0	NA	NA
#356	2	5	1.9375	6.57806
#357	2	0	NA	NA
#358	2	0	NA	NA
#359	2	3	3.45833	4.61332
#360	2	0	NA	NA
#361	2	1	NA	3.51256
#362	2	1	NA	4.81041
#363	2	2	5.58333	8.29757
#364	2	0	NA	NA
#365	2	2	4.58333	3.42111
#366	2	3	1.83333	2.98381
#367	2	1	NA	3.52206
#368	2	0	NA	NA
#369	2	3	3.08333	2.99636
#370	2	6	1.7	4.38026
#371	2	5	2.27083	10.6249
#372	2	5	2.0625	10.2038
#373	2	0	NA	NA
#374	2	3	2.04167	6.68728
#375	2	3	2.66667	6.37515
#376	2	2	2	3.57766
#377	2	6	1.25	10.4088
#378	2	5	1.9375	10.208
#379	2	5	1.54167	5.67153
#380	2	1	NA	10.8285
#381	2	0	NA	NA
#382	2	3	3.83333	11.097
#383	2	0	NA	NA
#384	2	3	2.04167	4.19717
#385	2	4	2.80556	10.5182
#386	2	4	2.72222	13.0852
#387	2	0	NA	NA
#388	2	2	2.91667	2.91986
#389	2	3	3	3.71448
#390	2	0	NA	NA
#391	2	2	9.16667	2.42311
	Mean	2.13681	2.70971	13.4874
#1	3	5	2.20833	18.4118
#2	3	4	-0.75	22.8577
#3	3	4	2.52778	21.2616
#4	3	4	2.55556	18.2043
#5	3	4	2.55556	6.8628
#6	3	4	2.44444	6.25775
#7	3	4	2.5	19.2843
#8	3	4	2.5	22.0907
#9	3	4	2.47222	24.8082
#10	3	2	2.25	3.20804
#11	3	4	2.55556	38.1671
#12	3	4	3.11111	10.8411
#13	3	4	2.36111	28.6881
#14	3	4	2.5	18.1959
#15	3	4	2.47222	13.1319
#16	3	4	2.5	14.1023
#17	3	4	2.5	13.2561
#18	3	3	3.75	5.90437
#19	3	4	2.52778	7.24169
#20	3	3	3.625	2.73424
#21	3	0	NA	NA
#22	3	5	2.125	17.9897
#23	3	2	2.91667	4.40138
#24	3	1	NA	8.0006
#25	3	4	2.13889	9.08
#26	3	3	2.875	12.6819
#27	3	3	-1.41667	10.9268
#28	3	1	NA	3.03629
#29	3	5	2.25	6.79879
#30	3	5	2.1875	13.402
#31	3	4	3.08333	17.0601
#32	3	2	2.33333	2.73111
#33	3	5	2.20833	4.43395
#34	3	5	2.20833	10.5305
#35	3	5	2.1875	8.0369
#36	3	4	2.11111	3.81904
#37	3	5	2.10417	4.89423
#38	3	4	2.19444	6.85634
#39	3	5	2.22917	13.6292
#40	3	5	2.20833	18.2877
#41	3	5	2.22917	7.77628
#42	3	5	2.25	5.30182
#43	3	5	2.22917	12.0169
#44	3	5	2.20833	6.55164
#45	3	5	2.25	4.40476
#46	3	5	2.22917	7.95481
#47	3	4	2.97222	4.23076
#48	3	4	2.97222	4.99575
#49	3	5	2.20833	7.72586
#50	3	0	NA	NA
#51	3	0	NA	NA
#52	3	5	2.10417	16.9154
#53	3	4	2.66667	28.3819
#54	3	4	2.66667	13.3937
#55	3	4	2.66667	12.5699
#56	3	4	2.19444	11.4584
#57	3	5	2.125	20.2163
#58	3	2	2.91667	3.42574
#59	3	3	2.875	4.55676
	Mean	3.79661	2.34954	11.8568
