# Supplementary material for: Calcium signaling is required for anterior patterning in the mouse embryo
Source: PLoS Biol. 2025 Oct 6;23(10):e3003430. doi: 10.1371/journal.pbio.3003430 (PMC12548847; doi:10.1371/journal.pbio.3003430)
Supplement: S3 Data — Table detailing the analysis of cytoplasmic calcium transients in E5.5 GCaMP6f embryos cultured with SERCA inhibitors thapsigargin (10 nM), CPA (200 nM), or DMSO as a solvent control. A mid-sagittal section of each embryo was imaged at a 10-s interval for 2 min, and the total number of oscillations counted at baseline (t0), and 30 min post-treatment. For CPA experiments, embryos were also washed in fresh media and allowed to recover for an additional 30 min (“recovery”). (XLSX) [file pbio.3003430.s009.xlsx]

## Sheet: Thaps & DMSO analysis Fig 5A
		calcium oscilations in 2 minute imaging period
Treatment	Embryo	Baseline	30 mins post treatment
0.1% DMSO	#1	19	18
0.1% DMSO	#2	13	7
0.1% DMSO	#3	13	9
0.1% DMSO	#4	20	15
0.1% DMSO	#5	20	12
0.1% DMSO	#6	20	5
0.1% DMSO	#7	14	9
0.1% DMSO	#8	14	7
0.1% DMSO	#9	19	28
0.1% DMSO	#10	21	8
0.1% DMSO	#11	31	21
0.1% DMSO	#12	10	9
0.1% DMSO	#13	7	8
0.1% DMSO	#14	16	9
0.1% DMSO	#15	15	12
	Mean	16.8	11.8
10nM Thapsigargin	#1	25	2
10nM Thapsigargin	#2	22	0
10nM Thapsigargin	#3	20	4
10nM Thapsigargin	#4	21	4
10nM Thapsigargin	#5	14	2
10nM Thapsigargin	#6	27	1
10nM Thapsigargin	#7	16	0
10nM Thapsigargin	#8	14	0
10nM Thapsigargin	#9	2	2
10nM Thapsigargin	#10	19	0
10nM Thapsigargin	#11	17	0
10nM Thapsigargin	#12	14	0
	Mean	17.5833	1.25

## Sheet: Thaps & DMSO embryos Fig 5A
Treatment	Embryo	Timepoint (mins)	Number of oscilations in 2 minute imaging
baseline	#1	0	19
0.1 DMSO	#1	30	18
baseline	#2	0	13
0.1 DMSO	#2	30	7
baseline	#3	0	13
0.1 DMSO	#3	30	9
baseline	#4	0	20
0.1 DMSO	#4	30	15
baseline	#5	0	20
0.1 DMSO	#5	30	12
baseline	#6	0	20
0.1 DMSO	#6	30	5
baseline	#7	0	14
0.1 DMSO	#7	30	9
baseline	#8	0	14
0.1 DMSO	#8	30	7
baseline	#9	0	19
0.1 DMSO	#9	30	28
baseline	#10	0	21
0.1 DMSO	#10	30	8
baseline	#11	0	31
0.1 DMSO	#11	30	21
baseline	#12	0	10
0.1 DMSO	#12	30	9
baseline	#13	0	7
0.1 DMSO	#13	30	8
baseline	#14	0	16
0.1 DMSO	#14	30	9
baseline	#15	0	15
0.1 DMSO	#15	30	12
Treatment	Embryo	Timepoint (mins)	Number of oscilations in 2 minute imaging
baseline	#1	0	25
10nM Thapsigargin	#1	30	2
baseline	#2	0	22
10nM Thapsigargin	#2	30	0
baseline	#3	0	20
10nM Thapsigargin	#3	30	4
baseline	#4	0	21
10nM Thapsigargin	#4	30	4
baseline	#5	0	14
10nM Thapsigargin	#5	30	2
baseline	#6	0	27
10nM Thapsigargin	#6	30	1
baseline	#7	0	16
10nM Thapsigargin	#7	30	0
baseline	#8	0	14
10nM Thapsigargin	#8	30	0
baseline	#9	0	2
10nM Thapsigargin	#9	30	2
baseline	#10	0	19
10nM Thapsigargin	#10	30	0
baseline	#11	0	17
10nM Thapsigargin	#11	30	0
baseline	#12	0	14
10nM Thapsigargin	#12	30	0

## Sheet:  CPA & DMSO analysis Fig 5B
		calcium oscilations in 2 minute imaging period
Treatment	Embryo	Baseline	30 mins	Recovery +30mins
0.2% DMSO	#1	5	10	19
0.2% DMSO	#2	9	2	12
0.2% DMSO	#3	16	13	12
0.2% DMSO	#4	33	20	16
0.2% DMSO	#5	32	18	29
0.2% DMSO	#6	19	11	14
0.2% DMSO	#7	22	6	10
0.2% DMSO	#8	9	12	20
0.2% DMSO	#9	13	7	12
	Mean	17.5556	11	16
200nM CPA	#1	16	3	12
200nM CPA	#2	19	3	13
200nM CPA	#3	7	1	6
200nM CPA	#4	19	6	20
200nM CPA	#5	16	0	2
200nM CPA	#6	22	0	8
200nM CPA	#7	21	0	8
200nM CPA	#8	18	1	14
200nM CPA	#9	27	0	14
	Mean	18.3333	1.55556	10.7778

## Sheet: CPA & DMSO embryos FIg 5B
Treatment	Embryo	Timepoint (mins)	Number of oscilations in 2 minute imaging
baseline	#1	0	5
0.2% DMSO	#1	30	10
recovery	#1	60	19
baseline	#2	0	9
0.2% DMSO	#2	30	2
recovery	#2	60	12
baseline	#3	0	16
0.2% DMSO	#3	30	13
recovery	#3	60	12
baseline	#4	0	33
0.2% DMSO	#4	30	20
recovery	#4	60	16
baseline	#5	0	32
0.2% DMSO	#5	30	18
recovery	#5	60	29
baseline	#6	0	19
0.2% DMSO	#6	30	11
recovery	#6	60	14
baseline	#7	0	22
0.2% DMSO	#7	30	6
recovery	#7	60	10
baseline	#8	0	9
0.2% DMSO	#8	30	12
recovery	#8	60	20
baseline	#9	0	13
0.2% DMSO	#9	30	7
recovery	#9	60	12
Treatment	Embryo	Timepoint (mins)	Number of oscilations in 2 minute imaging
baseline	#1	0	16
200nM CPA	#1	30	3
recovery	#1	60	12
baseline	#2	0	19
200nM CPA	#2	30	3
recovery	#2	60	13
baseline	#3	0	7
200nM CPA	#3	30	1
recovery	#3	60	6
baseline	#4	0	19
200nM CPA	#4	30	6
recovery	#4	60	20
baseline	#5	0	16
200nM CPA	#5	30	0
recovery	#5	60	2
baseline	#6	0	22
200nM CPA	#6	30	0
recovery	#6	60	8
baseline	#7	0	21
200nM CPA	#7	30	0
recovery	#7	60	8
baseline	#8	0	18
200nM CPA	#8	30	1
recovery	#8	60	14
baseline	#9	0	27
200nM CPA	#9	30	0
recovery	#9	60	14
