# Supplementary material for: Calcium signaling is required for anterior patterning in the mouse embryo
Source: PLoS Biol. 2025 Oct 6;23(10):e3003430. doi: 10.1371/journal.pbio.3003430 (PMC12548847; doi:10.1371/journal.pbio.3003430)
Supplement: S4 Data — Embryos were analyzed for cell division events by staining for phospho-Histone H3, apoptosis by staining for Cleaved Caspase-3. The proximal-distal length, embryonic and extraembryonic width of each embryo was measured post-culture. (XLSX) [file pbio.3003430.s010.xlsx]

## Sheet: pHH3 division analysis Fig S4C
Treatment	Culture time (hrs)	Embryo	pHH3+ve divisions per embryo
0.1% DMSO	8	#1	26
0.1% DMSO	8	#2	21
0.1% DMSO	8	#3	37
0.1% DMSO	8	#4	24
0.1% DMSO	8	#5	18
0.1% DMSO	8	#6	27
		Mean	25.5
10nM thapsigargin	8	#1	17
10nM thapsigargin	8	#2	26
10nM thapsigargin	8	#3	20
10nM thapsigargin	8	#4	23
10nM thapsigargin	8	#5	26
10nM thapsigargin	8	#6	25
10nM thapsigargin	8	#7	18
10nM thapsigargin	8	#8	31
10nM thapsigargin	8	#9	17
		Mean	22.5556

## Sheet: Caspase analysis Fig S4D
Treatment	Culture time (hrs)	Embryo	Cleaved-Caspase-3 stainin ( volume, %)
0.1% DMSO	8	#1	0.0284746
0.1% DMSO	8	#2	0.135611
0.1% DMSO	8	#3	1.15082
0.1% DMSO	8	#4	0.479889
0.1% DMSO	8	#5	0.732304
0.1% DMSO	8	#6	0.0217592
0.1% DMSO	8	#6	0.32005
		Mean	0.409844
10nM thapsigargin	8	#1	0.843927
10nM thapsigargin	8	#2	0.124904
10nM thapsigargin	8	#3	0.00230446
10nM thapsigargin	8	#4	0.524733
10nM thapsigargin	8	#5	1.13038
10nM thapsigargin	8	#6	0.955945
10nM thapsigargin	8	#6	0.49411
		Mean	0.582328

## Sheet: Embryos size analysis Fig S4E
Treatment	Culture time (hrs)	Embryo	Proximal-distal length (um)	Embryonic width (um)	Extra-embryonic width (um)
0.1% DMSO	8	#1	218	139	147
0.1% DMSO	8	#2	231	134	111
0.1% DMSO	8	#3	207	131	130
0.1% DMSO	8	#4	230	159	137
0.1% DMSO	8	#5	211	119	112
0.1% DMSO	8	#6	215	146	152
0.1% DMSO	8	#7	211	119	133
0.1% DMSO	8	#8	188	128	139
0.1% DMSO	8	#9	198	122	123
0.1% DMSO	8	#10	186	124	115
0.1% DMSO	8	#11	241	147	135
0.1% DMSO	8	#12	179	124	123
0.1% DMSO	8	#13	215	133	122
0.1% DMSO	8	#14	179	117	105
0.1% DMSO	8	#15	182	111	102
0.1% DMSO	8	#16	242	128	135
0.1% DMSO	8	#17	219	134	125
0.1% DMSO	8	#18	191	120	118
0.1% DMSO	8	#19	211	144	115
0.1% DMSO	8	#20	205	145	132
0.1% DMSO	8	#21	276	152	133
0.1% DMSO	8	#22	200	122	121
0.1% DMSO	8	#23	256	153	136
0.1% DMSO	8	#24	234	118	121
0.1% DMSO	8	#25	209	111	105
0.1% DMSO	8	#26	235	140	117
0.1% DMSO	8	#27	237	147	119
		Mean	215.037	132.111	124.556
10nM thapsigargin	8	#1	175	121	109
10nM thapsigargin	8	#2	185	123	117
10nM thapsigargin	8	#3	225	124	122
10nM thapsigargin	8	#4	199	122	128
10nM thapsigargin	8	#5	204	124	112
10nM thapsigargin	8	#6	208	104	134
10nM thapsigargin	8	#7	233	124	113
10nM thapsigargin	8	#8	166	106	100
10nM thapsigargin	8	#9	183	127	125
10nM thapsigargin	8	#10	191	120	115
10nM thapsigargin	8	#11	197	131	132
10nM thapsigargin	8	#12	195	110	130
10nM thapsigargin	8	#13	212	128	108
10nM thapsigargin	8	#14	195	140	127
10nM thapsigargin	8	#15	200	127	125
10nM thapsigargin	8	#16	156	107	103
10nM thapsigargin	8	#17	148	110	100
10nM thapsigargin	8	#18	207	132	136
10nM thapsigargin	8	#19	156	108	115
10nM thapsigargin	8	#20	177	117	116
10nM thapsigargin	8	#21	196	114	118
10nM thapsigargin	8	#22	192	125	126
10nM thapsigargin	8	#23	226	148	145
10nM thapsigargin	8	#24	222	141	118
10nM thapsigargin	8	#25	240	125	124
10nM thapsigargin	8	#26	192	130	128
10nM thapsigargin	8	#27	233	142	108
10nM thapsigargin	8	#28	184	127	112
10nM thapsigargin	8	#29	214	122	102
10nM thapsigargin	8	#30	196	119	103
10nM thapsigargin	8	#31	220	136	110
10nM thapsigargin	8	#32	224	122	106
10nM thapsigargin	8	#33	193	125	107
10nM thapsigargin	8	#34	190	130	112
		Mean	198.059	123.853	117.235
